# Supplementary material for: Nutritional status and impact on outcomes of patients with locally advanced head and neck squamous cell carcinoma treated with concurrent chemoradiotherapy: a pre-planned secondary analysis of a phase 3 randomized controlled trial
Source: J Egypt Natl Canc Inst. 2025 Jul 28;37:48. doi: 10.1186/s43046-025-00305-y (PMC13313390; doi:10.1186/s43046-025-00305-y)
Supplement: Supplementary file 1 — Supplementary Material 1: Table S1. Distribution of various demographic and clinical factors across total nutrition scores between 3 weekly and weekly treatment groups compared using Chi-square test. Table S2. Comparison of total score of nutrition group (0-3 and >=4) at basline with the nutritional score at Day 21, Day 43 and FU 3. The P value is obtained from the McNemar test. Table S3. Lists the median followup using reverse Kaplan-Meier. The Kaplan meier method is used to obtain the Overall, progression free and loco-regional relapse free survival proportions estimates at 1 year with 95% CI. The log rank test is used to compare the survival between the patetinst with nutrition total scores 0-3 and >=4. [file 43046_2025_305_MOESM1_ESM.xlsx]

## Sheet: DemoTable (arms and baselinesco
		TSBrec		Total					Arm		Total
		0-3	>4		P value				3 Weekly	Weekly
which age group?	18 to 35	10 (43.5)	13 (56.5)	23 (100)	0.814		which age group?	18 to 35	12 (35.3)	22 (64.7)	34 (100)	0.064
	36-50	26 (44.8)	32 (55.2)	58 (100)				36-50	21 (22.3)	73 (77.7)	94 (100)
	51-65	12 (40)	18 (60)	30 (100)				51-65	18 (39.1)	28 (60.9)	46 (100)
	66-70	0 (0)	1 (100)	1 (100)				66-70	1 (100)	0 (0)	1 (100)
gender of the patient	male	47 (47)	53 (53)	100 (100)	0.011		gender of the patient	male	47 (29.9)	110 (70.1)	157 (100)	0.849
	female	1 (8.3)	11 (91.7)	12 (100)				female	5 (27.8)	13 (72.2)	18 (100)
type of smoking	non-smoker	22 (45.8)	26 (54.2)	48 (100)	0.002		type of smoking	non-smoker	12 (17.6)	56 (82.4)	68 (100)	0.002
	smokeless tobacco	7 (20.6)	27 (79.4)	34 (100)				smokeless tobacco	27 (45.8)	32 (54.2)	59 (100)
	smoking	19 (63.3)	11 (36.7)	30 (100)				smoking	13 (27.1)	35 (72.9)	48 (100)
Comorbidities	none	42 (45.7)	50 (54.3)	92 (100)	0.663		Comorbidities	none	39 (27.9)	101 (72.1)	140 (100)	0.457
	HTN	2 (25)	6 (75)	8 (100)				HTN	5 (38.5)	8 (61.5)	13 (100)
	DM	1 (33.3)	2 (66.7)	3 (100)				DM	2 (25)	6 (75)	8 (100)
	hepatitis virus +	0 (0)	1 (100)	1 (100)				hepatitis virus +	0 (0)	1 (100)	1 (100)
	cardiac	0 (0)	1 (100)	1 (100)				cardiac	1 (100)	0 (0)	1 (100)
	other	1 (100)	0 (0)	1 (100)				other	1 (50)	1 (50)	2 (100)
	multiple (> 1)	2 (50)	2 (50)	4 (100)				multiple (> 1)	4 (57.1)	3 (42.9)	7 (100)
	COPD	0 (0)	1 (100)	1 (100)				COPD	0 (0)	1 (100)	1 (100)
	h/o head and neck cancer	0 (0)	1 (100)	1 (100)				h/o head and neck cancer	0 (0)	2 (100)	2 (100)
Site of primary	buccal mucosa	23 (34.8)	43 (65.2)	66 (100)	0.035		Site of primary	buccal mucosa	28 (30.8)	63 (69.2)	91 (100)	0.186
	tongue	17 (56.7)	13 (43.3)	30 (100)				tongue	14 (23.7)	45 (76.3)	59 (100)
	oropharynx	0 (0)	4 (100)	4 (100)				oropharynx	0 (0)	4 (100)	4 (100)
	hypopharynx	0 (0)	1 (100)	1 (100)				hypopharynx	1 (50)	1 (50)	2 (100)
	larynx	4 (66.7)	2 (33.3)	6 (100)				larynx	5 (62.5)	3 (37.5)	8 (100)
	cervical neck node with unknown primary	4 (80)	1 (20)	5 (100)				cervical neck node with unknown primary	4 (36.4)	7 (63.6)	11 (100)
Tumor_differentiation	well	3 (42.9)	4 (57.1)	7 (100)	0.393		Tumor_differentiation	well	5 (38.5)	8 (61.5)	13 (100)	0.757.
	moderately	28 (43.1)	37 (56.9)	65 (100)				moderately	30 (30.9)	67 (69.1)	97 (100)
	poor	15 (44.1)	19 (55.9)	34 (100)				poor	15 (25.9)	43 (74.1)	58 (100)
	not stated	0 (0)	4 (100)	4 (100)				not stated	1 (20)	4 (80)	5 (100)
T stage of primary	Tx or T0	3 (75)	1 (25)	4 (100)	0.117		T stage of primary	Tx or T0	4 (44.4)	5 (55.6)	9 (100)	0.585
	T1	3 (27.3)	8 (72.7)	11 (100)				T1	6 (33.3)	12 (66.7)	18 (100)
	T2	10 (43.5)	13 (56.5)	23 (100)				T2	6 (19.4)	25 (80.6)	31 (100)
	T3	8 (72.7)	3 (27.3)	11 (100)				T3	4 (26.7)	11 (73.3)	15 (100)
	T4a	24 (38.1)	39 (61.9)	63 (100)				T4a	32 (31.4)	70 (68.6)	102 (100)
N stage of primary	N0	1 (20)	4 (80)	5 (100)	0.135		N stage of primary	N0	4 (57.1)	3 (42.9)	7 (100)	0.181
	N1	12 (32.4)	25 (67.6)	37 (100)				N1	16 (30.2)	37 (69.8)	53 (100)
	N2a	4 (80)	1 (20)	5 (100)				N2a	4 (50)	4 (50)	8 (100)
	N2b	28 (50)	28 (50)	56 (100)				N2b	21 (23.1)	70 (76.9)	91 (100)
	N2c	3 (33.3)	6 (66.7)	9 (100)				N2c	6 (42.9)	8 (57.1)	14 (100)
								N3	1 (50)	1 (50)	2 (100)
Performance status	0	2 (10.5)	17 (89.5)	19 (100)	0.002
	1	46 (49.5)	47 (50.5)	93 (100)			Performance status	0	14 (50)	14 (50)	28 (100)	0.01
								1	38 (25.9)	109 (74.1)	147 (100)
Intent of CTRT	definitive	4 (36.4)	7 (63.6)	11 (100)	0.647
	adjuvant	44 (43.6)	57 (56.4)	101 (100)			Intent of CTRT	definitive	4 (26.7)	11 (73.3)	15 (100)	0.787
								adjuvant	48 (30)	112 (70)	160 (100)
ARM_TS	3 weekly	12 (38.7)	19 (61.3)	31 (100)	0.583
	weekly	36 (44.4)	45 (55.6)	81 (100)			STAGE_TS	III	4 (23.5)	13 (76.5)	17 (100)	0.586
								IV	38 (29.9)	89 (70.1)	127 (100)
STAGE_TS	III	5 (38.5)	8 (61.5)	13 (100)	0.775
	IV	35 (42.7)	47 (57.3)	82 (100)			TSBrec	0-3	12 (25)	36 (75)	48 (100)	0.583
								>4	19 (29.7)	45 (70.3)	64 (100)
Table 1 - Distribution of various demographic and clinical factors across total nutrition scores between 0-3 and >=4 compared using Chi-square test.
							TS1rec	0-3	17 (27)	46 (73)	63 (100)	0.902
								>4	19 (27.9)	49 (72.1)	68 (100)	.
							TS2rec	0-3	16 (29.1)	39 (70.9)	55 (100)	0.719
								>4	19 (32.2)	40 (67.8)	59 (100)
							TS3rec	0-3	14 (31.1)	31 (68.9)	45 (100)	0.565
								>4	18 (36.7)	31 (63.3)	49 (100)
							Table 1 - Distribution of various demographic and clinical factors across total nutrition scores between 3 weekly and weekly treatment groups compared using Chi-square test.

## Sheet: Score comparsion with baseline
		TS Basline		Total			Table 2 - Comparison of total score of nutrition group (0-3 and >=4) at basline with the nutritional score at Day 21, Day 43 and FU 3. The P value is obtained from the McNemar test.
		0-3	>4		P
TS Day 21	0-3	20 (58.8)	13 (29.5)	33 (42.3)	1
	>4	14 (41.2)	31 (70.5)	45 (57.7)
Total		34 (100)	44 (100)	78 (100)
TS Day 43	0-3	17 (68)	10 (25.6)	27 (42.2)	0.815
	>4	8 (32)	29 (74.4)	37 (57.8)
Total		25 (100)	39 (100)	64 (100)
TS FU3	0-3	16 (66.7)	11 (30.6)	27 (45)	0.648
	>4	8 (33.3)	25 (69.4)	33 (55)
Total		24 (100)	36 (100)	60 (100)

## Sheet: OS PFS LRC
		N	Events	1 Yr Survival	P	Median FU (95% CI)	Table 3 - Lists the median followup using reverse kaplan-meier. The Kaplan meier method is used to obtian the Overall, pregression free and loco-regional relapse free survival proportions estimates at 1 year with 95% CI. The log rank test is used to compare the survival between the patetinst with nuteition total scores 0-3 and >=4.
Medain OS		300	102	70.8 (64.7 - 76.1)		18.9 (17.1 20.9)
TS baseline	0-3	48	13	74.5 (61.87 - 89.71)	0.18
	>=4	64	Events	83.3 (73.9 - 93.9)
TS Day 21	0-3	63	17	70.6 (58.96 - 84.55)	0.63
	>=4	68	19	82.44 (73.05 - 93.04)
TS Day 43	0-3	55	14	74.89 (62.3 - 90.03)	0.51
	>=4	59	17	80.52 (70.35 - 92.17)
TS FU3	0-3	45	4	97.62 (93.12 - 100)	0.95
	>=4	49	7	95.33 (89.21 - 100)
Median PFS		300	130	59.4 (53.6 - 65.7)
TS baseline	0-3	48	18	65.18 (51.62 - 82.29)	0.23
	>=4	64	23	69.03 (57.75 - 82.51)
TS Day 21	0-3	63	19	68.93 (57.58 - 82.52)	0.3
	>=4	68	30	63.8 (52.4 - 77.6)
TS Day 43	0-3	55	20	60.29 (46.97 - 77.39)	0.35
	>=4	59	23	75.23 (64.36 - 87.92)
TS FU3	0-3	45	9	86.36 (75.81 - 98.39)	0.26
	>=4	49	11	90.62 (82.28 - 99.82)
Median LRC		299	83	73.9 (68.5 - 79.7)
TS baseline	0-3	48	10	78.94 (66.53 - 93.68)	0.86
	>=4	64	17	75.57 (64.79 - 88.14)
TS Day 21	0-3	63	12	77.44 (66.9 - 89.65)	1
	>=4	68	26	72.01 (61.12 - 84.83)
TS Day 43	0-3	55	12	76.14 (63.87 - 90.78)	0.84
	>=4	59	16	79.87 (69.4 - 91.92)
TS FU3	0-3	45	7	89.56 (80.3 - 99.89)	0.16
	>=4	49	7	95.12 (88.75 - 100)
