# Supplementary material for: Nutritional status and impact on outcomes of patients with locally advanced head and neck squamous cell carcinoma treated with concurrent chemoradiotherapy: a pre-planned secondary analysis of a phase 3 randomized controlled trial
Source: J Egypt Natl Canc Inst. 2025 Jul 28;37:48. doi: 10.1186/s43046-025-00305-y (PMC13313390; doi:10.1186/s43046-025-00305-y)
Supplement: Supplementary file 2 — Supplementary Material 2. [file 43046_2025_305_MOESM2_ESM.xlsx]

## Sheet: TS with Arms Comparison
	Variable	Level	cisplatin_schedule = 1 (n=152)	cisplatin_schedule = 2 (n=148)	Total (n=300)	p-value
	TOTALSCORE_TS_rec	1	6 (10.3)	7 (13.0)	13 (11.6)
		2	16 (27.6)	19 (35.2)	35 (31.2)
		3	27 (46.6)	20 (37.0)	47 (42.0)
		4	9 (15.5)	8 (14.8)	17 (15.2)	0.7305
		missing	94	94	188
	TOTALSCORE_A_TS_rec	1	11 (15.9)	14 (22.6)	25 (19.1)
		2	20 (29.0)	18 (29.0)	38 (29.0)
		3	21 (30.4)	15 (24.2)	36 (27.5)
		4	17 (24.6)	15 (24.2)	32 (24.4)	0.74828
		missing	83	86	169
	TOTALSCORE_B_TS_rec	1	11 (20.4)	10 (16.7)	21 (18.4)
		2	12 (22.2)	22 (36.7)	34 (29.8)
		3	18 (33.3)	23 (38.3)	41 (36.0)
		4	13 (24.1)	5 (8.3)	18 (15.8)	0.07659
		missing	98	88	186
	TOTALSCORE_C_TS_erc	1	11 (22.4)	7 (15.6)	18 (19.1)
		2	12 (24.5)	15 (33.3)	27 (28.7)
		3	15 (30.6)	16 (35.6)	31 (33.0)
		4	11 (22.4)	7 (15.6)	18 (19.1)	0.57725
		missing	103	103	206
	TOTALSCORE_D_TS_rec	1	5 (15.2)	4 (14.3)	9 (14.8)
		2	10 (30.3)	6 (21.4)	16 (26.2)
		3	12 (36.4)	13 (46.4)	25 (41.0)
		4	6 (18.2)	5 (17.9)	11 (18.0)	0.8404
		missing	119	120	239
	TOTALSCORE_E_TS_rec	1	3 (23.1)	1 (5.0)	4 (12.1)
		2	2 (15.4)	6 (30.0)	8 (24.2)
		3	5 (38.5)	8 (40.0)	13 (39.4)
		4	3 (23.1)	5 (25.0)	8 (24.2)	0.41777
		missing	139	128	267
	TOTALSCORE_F_TS_rec	1	0 (0.0)	1 (25.0)	1 (11.1)
		2	1 (20.0)	0 (0.0)	1 (11.1)
		3	2 (40.0)	2 (50.0)	4 (44.4)
		4	2 (40.0)	1 (25.0)	3 (33.3)	0.52217
		missing	147	144	291

## Sheet: Missing comparison
	Variable	Level	cisplatin_schedule = 1 (n=152)	cisplatin_schedule = 2 (n=148)	Total (n=300)	p-value
	TOTALSCORE_TS_rec	missing	94 (62.7)	94 (63.5)	188 (62.7)	0.7648
	TOTALSCORE_A_TS_rec	missing	83 (55.3)	86 (58.1)	169 (56.3)	0.5408
	TOTALSCORE_B_TS_rec	missing	98 (65.3)	88 (59.5)	186 (62)	0.371
	TOTALSCORE_C_TS_erc	missing	103 (67.8)	103 (69.6)	206 (68.7)	0.72786
	TOTALSCORE_D_TS_rec	missing	119 (79.3)	120 (81.1)	239 (79.7)	0.5481
	TOTALSCORE_E_TS_rec	missing	139 (92.7)	128 (86.5)	267 (89)	0.1698
	TOTALSCORE_F_TS_rec	missing	147 (98)	144 (97.3)	291 (97)	0.7658

## Sheet: OS in 0-4 & >4 1yr rate
		n	events	median	0.95LCL	0.95UCL	P	1 Yr Survival	LCL	UCL			n	events	median	0.95LCL	0.95UCL
TS_Brec=1	0-3	48	13	30.2	14.9	NA	0.18	0.745	0.6187	0.8971		Median FU	300	194	19.1	17.4	21.7
	>=4	64	18	NA	29.9	NA		0.833	0.739	0.939
												Medain OS	300	102	NA	26.9	NA
TS_1rec=1	0-3	63	17	NA	28	NA	0.63	0.706	0.5896	0.8455
	>=4	68	19	NA	33.2	NA		0.8244	0.7305	0.9304
TS_2rec=1	0-3	55	14	30.2	29.9	NA	0.51	0.7489	0.623	0.9003
	>=4	59	17	NA	35.5	NA		0.8052	0.7035	0.9217
TS_3rec=1	0-3	45	4	NA	NA	NA	0.95	0.9762	0.9312	1
	>=4	49	7	NA	NA	NA		0.9533	0.8921	1
TS_4rec=1	0-3	25	1	NA	NA	NA	0.77	0.9583	0.8816	1
	>=4	36	4	NA	NA	NA		1	1	1
TS_5rec=1	0-3	12	0	NA	NA	NA	0.45
	>=4	21	1	NA	NA	NA		0.9524	0.8655	1
TS_6rec=1	0-3	2	0	NA	NA	NA	0.59	1	1	1
	>=4	7	1	NA	NA	NA		0.857	0.633	1

## Sheet: Nutrition 0-3 and >4 changes
			TSBrec		Total
			0-3	>4		P
TS1rec	0-3	Count	20	13	33	1
		% within TS1rec	0.606061	0.393939	1
		% within TSBrec	0.588235	0.295455	0.423077
	>4	Count	14	31	45
		% within TS1rec	0.311111	0.688889	1
		% within TSBrec	0.411765	0.704545	0.576923
Total		Count	34	44	78
		% within TS1rec	0.435897	0.564103	1
		% within TSBrec	1	1	1
TS2rec	0-3	Count	17	10	27	0.815
		% within TS2rec	0.62963	0.37037	1
		% within TSBrec	0.68	0.25641	0.421875
	>4	Count	8	29	37
		% within TS2rec	0.216216	0.783784	1
		% within TSBrec	0.32	0.74359	0.578125
Total		Count	25	39	64
		% within TS2rec	0.390625	0.609375	1
		% within TSBrec	1	1	1
TS3rec	0-3	Count	16	11	27	0.648
		% within TS3rec	0.592593	0.407407	1
		% within TSBrec	0.666667	0.305556	0.45
	>4	Count	8	25	33
		% within TS3rec	0.242424	0.757576	1
		% within TSBrec	0.333333	0.694444	0.55
Total		Count	24	36	60
		% within TS3rec	0.4	0.6	1
		% within TSBrec	1	1	1
TS4rec	0-3	Count	11	4	15	0.549
		% within TS4rec	0.733333	0.266667	1
		% within TSBrec	0.611111	0.222222	0.416667
	>4	Count	7	14	21
		% within TS4rec	0.333333	0.666667	1
		% within TSBrec	0.388889	0.777778	0.583333
Total		Count	18	18	36
		% within TS4rec	0.5	0.5	1
		% within TSBrec	1	1	1
TS5rec	0-3	Count	1	3	4	1
		% within TS5rec	0.25	0.75	1
		% within TSBrec	0.25	0.25	0.25
	>4	Count	3	9	12
		% within TS5rec	0.25	0.75	1
		% within TSBrec	0.75	0.75	0.75
Total		Count	4	12	16
		% within TS5rec	0.25	0.75	1
		% within TSBrec	1	1	1
TS6rec	0-3	Count	0	1	1	1
		% within TS6rec	0	1	1
		% within TSBrec	0	0.166667	0.142857
	>4	Count	1	5	6
		% within TS6rec	0.166667	0.833333	1
		% within TSBrec	1	0.833333	0.857143
Total		Count	1	6	7
		% within TS6rec	0.142857	0.857143	1
		% within TSBrec	1	1	1

## Sheet: Nutrition 0-1,2-3,4-8,>9changes
			TOTALSCORE_TS_rec				Total
			0-1	2023-03-02	2023-08-04	>9		P
TOTALSCORE_A_TS_rec	0-1	Count	2	9	4	0	15	0.175
		% within TOTALSCORE_A_TS_rec	0.133333	0.6	0.266667	0	1
		% within TOTALSCORE_TS_rec	0.2	0.375	0.129032	0	0.192308
	2023-03-02	Count	3	6	6	3	18
		% within TOTALSCORE_A_TS_rec	0.166667	0.333333	0.333333	0.166667	1
		% within TOTALSCORE_TS_rec	0.3	0.25	0.193548	0.230769	0.230769
	2023-08-04	Count	3	5	13	2	23
		% within TOTALSCORE_A_TS_rec	0.130435	0.217391	0.565217	0.0869565	1
		% within TOTALSCORE_TS_rec	0.3	0.208333	0.419355	0.153846	0.294872
	>9	Count	2	4	8	8	22
		% within TOTALSCORE_A_TS_rec	0.0909091	0.181818	0.363636	0.363636	1
		% within TOTALSCORE_TS_rec	0.2	0.166667	0.258065	0.615385	0.282051
Total		Count	10	24	31	13	78
		% within TOTALSCORE_A_TS_rec	0.128205	0.307692	0.397436	0.166667	1
		% within TOTALSCORE_TS_rec	1	1	1	1	1
TOTALSCORE_B_TS_rec	0-1	Count	1	5	5	0	11	0.6
		% within TOTALSCORE_B_TS_rec	0.0909091	0.454545	0.454545	0	1
		% within TOTALSCORE_TS_rec	0.2	0.25	0.192308	0	0.171875
	2023-03-02	Count	3	8	4	1	16
		% within TOTALSCORE_B_TS_rec	0.1875	0.5	0.25	0.0625	1
		% within TOTALSCORE_TS_rec	0.6	0.4	0.153846	0.0769231	0.25
	2023-08-04	Count	1	6	12	6	25
		% within TOTALSCORE_B_TS_rec	0.04	0.24	0.48	0.24	1
		% within TOTALSCORE_TS_rec	0.2	0.3	0.461538	0.461538	0.390625
	>9	Count	0	1	5	6	12
		% within TOTALSCORE_B_TS_rec	0	0.0833333	0.416667	0.5	1
		% within TOTALSCORE_TS_rec	0	0.05	0.192308	0.461538	0.1875
Total		Count	5	20	26	13	64
		% within TOTALSCORE_B_TS_rec	0.078125	0.3125	0.40625	0.203125	1
		% within TOTALSCORE_TS_rec	1	1	1	1	1
TOTALSCORE_C_TS_erc	0-1	Count	1	8	4	1	14	0.138
		% within TOTALSCORE_C_TS_erc	0.0714286	0.571429	0.285714	0.0714286	1
		% within TOTALSCORE_TS_rec	0.2	0.421053	0.148148	0.111111	0.233333
	2023-03-02	Count	1	6	5	1	13
		% within TOTALSCORE_C_TS_erc	0.0769231	0.461538	0.384615	0.0769231	1
		% within TOTALSCORE_TS_rec	0.2	0.315789	0.185185	0.111111	0.216667
	2023-08-04	Count	3	4	9	3	19
		% within TOTALSCORE_C_TS_erc	0.157895	0.210526	0.473684	0.157895	1
		% within TOTALSCORE_TS_rec	0.6	0.210526	0.333333	0.333333	0.316667
	>9	Count	0	1	9	4	14
		% within TOTALSCORE_C_TS_erc	0	0.0714286	0.642857	0.285714	1
		% within TOTALSCORE_TS_rec	0	0.0526316	0.333333	0.444444	0.233333
Total		Count	5	19	27	9	60
		% within TOTALSCORE_C_TS_erc	0.0833333	0.316667	0.45	0.15	1
		% within TOTALSCORE_TS_rec	1	1	1	1	1
TOTALSCORE_D_TS_rec	0-1	Count	1	2	2	0	5	0.484
		% within TOTALSCORE_D_TS_rec	0.2	0.4	0.4	0	1
		% within TOTALSCORE_TS_rec	0.2	0.153846	0.153846	0	0.138889
	2023-03-02	Count	2	6	1	1	10
		% within TOTALSCORE_D_TS_rec	0.2	0.6	0.1	0.1	1
		% within TOTALSCORE_TS_rec	0.4	0.461538	0.0769231	0.2	0.277778
	2023-08-04	Count	2	4	5	1	12
		% within TOTALSCORE_D_TS_rec	0.166667	0.333333	0.416667	0.0833333	1
		% within TOTALSCORE_TS_rec	0.4	0.307692	0.384615	0.2	0.333333
	>9	Count	0	1	5	3	9
		% within TOTALSCORE_D_TS_rec	0	0.111111	0.555556	0.333333	1
		% within TOTALSCORE_TS_rec	0	0.0769231	0.384615	0.6	0.25
Total		Count	5	13	13	5	36
		% within TOTALSCORE_D_TS_rec	0.138889	0.361111	0.361111	0.138889	1
		% within TOTALSCORE_TS_rec	1	1	1	1	1
			TOTALSCORE_TS_rec			Total
			2023-03-02	2023-08-04	>9		P
TOTALSCORE_E_TS_rec	0-1	Count	1	0	1	2
		% within TOTALSCORE_E_TS_rec	0.5	0	0.5	1
		% within TOTALSCORE_TS_rec	0.25	0	0.25	0.125
	2023-03-02	Count	0	2	0	2
		% within TOTALSCORE_E_TS_rec	0	1	0	1
		% within TOTALSCORE_TS_rec	0	0.25	0	0.125
	2023-08-04	Count	1	4	1	6
		% within TOTALSCORE_E_TS_rec	0.166667	0.666667	0.166667	1
		% within TOTALSCORE_TS_rec	0.25	0.5	0.25	0.375
	>9	Count	2	2	2	6
		% within TOTALSCORE_E_TS_rec	0.333333	0.333333	0.333333	1
		% within TOTALSCORE_TS_rec	0.5	0.25	0.5	0.375
Total		Count	4	8	4	16
		% within TOTALSCORE_E_TS_rec	0.25	0.5	0.25	1
		% within TOTALSCORE_TS_rec	1	1	1	1
			TOTALSCORE_TS_rec			Total
			2023-03-02	2023-08-04	>9
TOTALSCORE_F_TS_rec	2023-03-02	Count	0	1	0	1	0.506
		% within TOTALSCORE_F_TS_rec	0	1	0	1
		% within TOTALSCORE_TS_rec	0	0.2	0	0.142857
	2023-08-04	Count	0	2	1	3
		% within TOTALSCORE_F_TS_rec	0	0.666667	0.333333	1
		% within TOTALSCORE_TS_rec	0	0.4	1	0.428571
	>9	Count	1	2	0	3
		% within TOTALSCORE_F_TS_rec	0.333333	0.666667	0	1
		% within TOTALSCORE_TS_rec	1	0.4	0	0.428571
Total		Count	1	5	1	7
		% within TOTALSCORE_F_TS_rec	0.142857	0.714286	0.142857	1
		% within TOTALSCORE_TS_rec	1	1	1	1
